# Supplementary material for: Systems biology network reveals the correlation between COX-2 expression and Ch 7q copy number alterations in Ch 11q-deleted pediatric neuroblastoma tumors
Source: Genes Cancer. 2022 Dec 2;13:60–71. doi: 10.18632/genesandcancer.225 (PMC9718587; doi:10.18632/genesandcancer.225)
Supplement: Supplementary file 2 [file ganc-13-225-s002.xlsx]

## Sheet: Multivariate analysis
Supplementary Table 1: Correlation analysis between clinical data, chromosomal alterations, and immunoexpression of COX-2 and CAV-1
		Gender	Age-DX (days)	Age-DX (months)	Age Dx (<18 or ≥18 months)	Follow Up (days)	Follow Up (months)	Death	OS (Years)	OS (months)	Staging	RGC-COG	Recurrence	Regression/Differentiation	MYCN amp	COX-2 (pre-CT)	COX-2 (post-CT)	CAV1 (pre-CT)	CAV1 (post-CT)	chr1p 36.32 - 1p 36.22 (pre-CT)	chr1p 36.32 - 1p 36.22 (post-CT)	chr1q 31.1 - 1q 31.3 (COX-2)	chr2p 25.3 - 2p 24.1 (post-CT)	chr3p 26.3 - 3p 25.3 (post-CT)	chr4p 16.3 - 4p 14 (post-CT)	chr6p 25.3 - 6p 23 (pre-CT)	chr6p 22.2 - 6p 22.1 (pre-CT)	chr6p 25.3 - 6p 24 (post-CT)	chr6p 22.2 (post-CT)	chr7p 22.3 (pre-CT)	chr7q 11.23 - 7q 36.3 (pre-CT)	chr9q 34.3 (pre-CT)	chr10p 15.3 - 10p 11.1 (pre-CT)	chr10q 11.21 - 10q 26.2 (pre-CT)	chr11q 13.4 - 11q 25 (pre-CT)	chr11q 13.4 - 11q 25 (post-CT)	chr14q 23.3 - 14q 32.33 (pre-CT)	chr14q 32.33 (pre-CT)	chr14q 32.33 (post-CT)	chr16p 13.3 - 16p 11.1 (pre-CT)	chr17q 21.31 - 17q 25.3 (pre-CT)	chr17q 21.2 - 17q 25.2 (post-CT)
Gender	Correlation Coeficient	1	0.414039	0.415775	-0.0597614	0.10351	0.10351	0.2	-0.132842	-0.130931	-0.247436	-0.231455	-0.357143	0.333333	-0.285714	0.25986	,728*	0.20702	-0.20702	0.115728	-0.0597614	0.357143	-0.478091	-0.188982	-0.478091	0.377964	0.0597614	-0.0597614	0.0597614	0.188982	0.188982	,756*	0.623641	0.478091	-0.231455	0.123718	0.377964	-0.188982	-,756*	0.377964	0.0597614	-0.188982
	p-value		0.26792	0.265715	0.865772	0.791005	0.791005	0.654721	0.801909	0.804726	0.520942	0.549029	0.312422	0.377822	0.41902	0.49951	0.0262874	0.593036	0.593036	0.766857	0.878617	0.345399	0.193006	0.626283	0.193006	0.315891	0.878617	0.878617	0.878617	0.626283	0.626283	0.0184515	0.0727073	0.193006	0.549029	0.751157	0.315891	0.626283	0.0184515	0.315891	0.878617	0.626283
	N	9	9	9	9	9	9	6	6	6	9	9	9	8	9	9	9	9	9	9	9	9	9	9	9	9	9	9	9	9	9	9	9	9	9	9	9	9	9	9	9	9
Age-DX (days)	Correlation Coeficient	0.414039	1	1,000**	,779*	-0.101882	-0.0996084	0.654654	-0.244308	-0.266079	0.368529	,671*	0.414039	0.377964	0	0.565925	0.360493	-0.617482	-0.363143	0.223607	0.34641	,725*	0	-0.365148	0	,822**	-,693*	0.259808	0.519615	0.456435	0.456435	0.63901	0.547723	-0.0866025	-0.316776	-0.00996024	0.182574	-0.456435	-0.273861	0.456435	0.433013	0.456435
	p-value	0.26792		2.63694e-15	0.0132739	0.794235	0.79875	0.158302	0.640829	0.6103	0.329101	0.0479448	0.26792	0.355918	1	0.112208	0.340563	0.0764277	0.336761	0.563028	0.361113	0.0272387	1	0.333899	1	0.00660266	0.0385538	0.499599	0.151641	0.216838	0.216838	0.0639241	0.12687	0.824674	0.406226	0.979711	0.63824	0.216838	0.475797	0.216838	0.244341	0.216838
	N	9	9	9	9	9	9	6	6	6	9	9	9	8	9	9	9	9	9	9	9	9	9	9	9	9	9	9	9	9	9	9	9	9	9	9	9	9	9	9	9	9
Age-DX (months)	Correlation Coeficient	0.415775	1,000**	1	,783*	-0.105706	-0.103429	0.654654	-0.246663	-0.26843	0.420084	,674*	0.363803	0.316862	0	0.561409	0.366883	-0.618097	-0.366537	0.224544	0.391345	,728*	0	-0.320844	-0.0434828	,825**	-,696*	0.217414	0.521794	0.458349	0.458349	0.641689	0.586687	-0.0869657	-0.318105	-0.010002	0.18334	-0.458349	-0.27501	0.412514	0.391345	0.412514
	p-value	0.265715	2.63694e-15		0.0126417	0.786653	0.791166	0.158302	0.63751	0.607026	0.260283	0.0466703	0.335818	0.444453	1	0.115745	0.331432	0.0760508	0.331924	0.561349	0.297624	0.0262874	1	0.399886	0.911557	0.00618921	0.037411	0.574165	0.149628	0.214669	0.214669	0.062465	0.0967885	0.823948	0.404151	0.979626	0.636808	0.214669	0.473874	0.269865	0.297624	0.269865
	N	9	9	9	9	9	9	6	6	6	9	9	9	8	9	9	9	9	9	9	9	9	9	9	9	9	9	9	9	9	9	9	9	9	9	9	9	9	9	9	9	9
Age-DX (18months)	Correlation Coeficient	-0.0597614	,779*	,783*	1	-0.519615	-0.519615	0.632456	-,840*	-,828*	0.414039	,968**	0.597614	0.149071	0.478091	0.0434828	0.260897	-0.519615	-0.259808	0	0.55	0.478091	0.35	-0.158114	0.35	,791*	-0.55	0.1	0.35	0.158114	0.158114	0.158114	0.189737	-0.35	0	0.20702	-0.158114	-0.158114	-0.158114	0.316228	0.35	0.316228
	p-value	0.865772	0.0132739	0.0126417		0.151641	0.151641	0.157299	0.0362778	0.0417947	0.26792	1.82119e-05	0.0909689	0.693282	0.176296	0.911557	0.497737	0.151641	0.499599	1	0.124977	0.193006	0.35582	0.684528	0.35582	0.0112014	0.124977	0.797972	0.35582	0.684528	0.684528	0.684528	0.62488	0.35582	1	0.593036	0.684528	0.684528	0.684528	0.407084	0.35582	0.407084
	N	9	9	9	9	9	9	6	6	6	9	9	9	8	9	9	9	9	9	9	9	9	9	9	9	9	9	9	9	9	9	9	9	9	9	9	9	9	9	9	9	9
Follow Up (days)	Correlation Coeficient	0.10351	-0.101882	-0.105706	-0.519615	1	1,000**	-0.392792	,999**	1,000**	0.239046	-0.447214	-0.31053	-0.125988	-0.517549	0.509008	-0.288304	-0.0328835	0.527393	0.42858	0	0.31053	-0.433013	-0.182574	-0.34641	-0.547723	0	-0.519615	-0.433013	0.63901	0.63901	0.273861	0.191703	-0.0866025	-,689*	-,687*	0.0912871	0.182574	0.0912871	-0.365148	-0.0866025	-0.0912871
	p-value	0.791005	0.794235	0.786653	0.151641		4.56824e-16	0.441113	1.28419e-06	1.52929e-09	0.535617	0.227453	0.416049	0.76626	0.153564	0.161665	0.451847	0.933071	0.144526	0.249747	1	0.416049	0.244341	0.63824	0.361113	0.12687	1	0.151641	0.244341	0.0639241	0.0639241	0.475797	0.621229	0.824674	0.0399059	0.040805	0.815318	0.63824	0.815318	0.333899	0.824674	0.815318
	N	9	9	9	9	9	9	6	6	6	9	9	9	8	9	9	9	9	9	9	9	9	9	9	9	9	9	9	9	9	9	9	9	9	9	9	9	9	9	9	9	9
Follow Up (months)	Correlation Coeficient	0.10351	-0.0996084	-0.103429	-0.519615	1,000**	1	-0.392792	,999**	1,000**	0.239046	-0.447214	-0.31053	-0.125988	-0.517549	0.512051	-0.286079	-0.0303347	0.528705	0.42858	0	0.31053	-0.433013	-0.182574	-0.34641	-0.547723	0	-0.519615	-0.433013	0.63901	0.63901	0.273861	0.191703	-0.0866025	-,689*	-,687*	0.0912871	0.182574	0.0912871	-0.365148	-0.0866025	-0.0912871
	p-value	0.791005	0.79875	0.791166	0.151641	4.56824e-16		0.441113	1.72769e-06	0	0.535617	0.227453	0.416049	0.76626	0.153564	0.158751	0.455503	0.93825	0.143346	0.249747	1	0.416049	0.244341	0.63824	0.361113	0.12687	1	0.151641	0.244341	0.0639241	0.0639241	0.475797	0.621229	0.824674	0.0399059	0.040805	0.815318	0.63824	0.815318	0.333899	0.824674	0.815318
	N	9	9	9	9	9	9	6	6	6	9	9	9	8	9	9	9	9	9	9	9	9	9	9	9	9	9	9	9	9	9	9	9	9	9	9	9	9	9	9	9	9
Death	Correlation Coeficient	0.2	0.654654	0.654654	0.632456	-0.392792	-0.392792	1	-0.398527	-0.392792	-0.2	0.632456	1,000*	1,000*	0.2	0.392792	0.398527	0.392792	0.392792	0	-0.2	0.316228	0.447214	-0.316228	0.316228	0.632456	-0.632456	0.316228	0.316228	0.447214	0.447214	0.316228	-0.141421	-0.447214	-0.447214	-0.316228	-0.316228	-0.316228	-0.316228	0.632456	0.316228	0.632456
	p-value	0.654721	0.158302	0.158302	0.157299	0.441113	0.441113		0.433858	0.441113	0.704	0.177808			0.654721	0.441113	0.433858	0.441113	0.441113	1	0.704	0.54147	0.373901	0.54147	0.54147	0.177808	0.177808	0.54147	0.54147	0.373901	0.373901	0.54147	0.789282	0.373901	0.373901	0.54147	0.54147	0.54147	0.54147	0.177808	0.54147	0.177808
	N	6	6	6	6	6	6	6	6	6	6	6	6	5	6	6	6	6	6	6	6	6	6	6	6	6	6	6	6	6	6	6	6	6	6	6	6	6	6	6	6	6
OS (Years)	Correlation Coeficient	-0.132842	-0.244308	-0.246663	-,840*	,999**	,999**	-0.398527	1	,999**	0.531369	-,840*	-0.398527	-0.725476	-0.531369	0.459811	-0.479064	0.266407	0.447512	0.257248	-0.664211	0	-0.297044	0	-0.315063	-,840*	-0.105021	-0.315063	-0.315063	0.495074	0.495074	0	-0.1409	-0.19803	-0.495074	-0.630126	-0.105021	0.315063	0.525105	-,840*	0	0.105021
	p-value	0.801909	0.640829	0.63751	0.0362778	1.28419e-06	1.72769e-06	0.433858		1.72769e-06	0.277963	0.0362778	0.433858	0.16537	0.277963	0.358891	0.336377	0.609843	0.373543	0.62264	0.1502	1	0.567538	1	0.543043	0.0362778	0.843048	0.543043	0.543043	0.31806	0.31806	1	0.790048	0.706839	0.31806	0.179909	0.843048	0.543043	0.284737	0.0362778	1	0.843048
	N	6	6	6	6	6	6	6	6	6	6	6	6	5	6	6	6	6	6	6	6	6	6	6	6	6	6	6	6	6	6	6	6	6	6	6	6	6	6	6	6	6
OS (months)	Correlation Coeficient	-0.130931	-0.266079	-0.26843	-,828*	1,000**	1,000**	-0.392792	,999**	1	0.392792	-,828*	-0.392792	-0.707107	-0.392792	0.462229	-0.500067	0.300393	0.456876	0.169031	-0.654654	0	-0.29277	0	-0.20702	-,828*	0	-0.414039	-0.414039	0.48795	0.48795	0	-0.216025	-0.29277	-0.48795	-0.621059	-0.20702	0.414039	0.414039	-,828*	0	0
	p-value	0.804726	0.6103	0.607026	0.0417947	1.52929e-09	0	0.441113	1.72769e-06		0.441113	0.0417947	0.441113	0.18169	0.441113	0.356036	0.312424	0.562964	0.362369	0.748868	0.158302	1	0.573392	1	0.693907	0.0417947	1	0.41443	0.41443	0.326164	0.326164	1	0.681004	0.573392	0.326164	0.188187	0.693907	0.41443	0.41443	0.0417947	1	1
	N	6	6	6	6	6	6	6	6	6	6	6	6	5	6	6	6	6	6	6	6	6	6	6	6	6	6	6	6	6	6	6	6	6	6	6	6	6	6	6	6	6
Staging	Correlation Coeficient	-0.247436	0.368529	0.420084	0.414039	0.239046	0.239046	-0.2	0.531369	0.392792	1	0.512251	0.247436	-0.436436	-0.061859	0.330066	-0.335067	-,767*	-0.139443	0.456571	0.414039	0.371154	0.258775	0.0545545	-0.258775	0.0545545	-,776*	-0.258775	0.10351	0.49099	0.49099	-0.0545545	0.30005	-0.258775	-0.300669	-0.160714	-0.109109	0.0545545	0.436436	-0.49099	0.10351	0.436436
	p-value	0.520942	0.329101	0.260283	0.26792	0.535617	0.535617	0.704	0.277963	0.441113		0.158561	0.520942	0.279658	0.874383	0.385687	0.378086	0.0158837	0.720491	0.216683	0.26792	0.325399	0.501367	0.889138	0.501367	0.889138	0.0138927	0.501367	0.791005	0.179546	0.179546	0.889138	0.432766	0.501367	0.431769	0.679561	0.779918	0.889138	0.24021	0.179546	0.791005	0.24021
	N	9	9	9	9	9	9	6	6	6	9	9	9	8	9	9	9	9	9	9	9	9	9	9	9	9	9	9	9	9	9	9	9	9	9	9	9	9	9	9	9	9
RGC-COG	Correlation Coeficient	-0.231455	,671*	,674*	,968**	-0.447214	-0.447214	0.632456	-,840*	-,828*	0.512251	1	,694*	0.0727393	0.46291	0.018712	0.0748481	-0.559017	-0.111803	0.125	0.580948	0.46291	0.387298	-0.204124	0.387298	0.612372	-0.580948	0	0.193649	0.204124	0.204124	0	0.102062	-0.387298	-0.0416667	0.155902	-0.204124	0	0	0.204124	0.387298	0.408248
	p-value	0.549029	0.0479448	0.0466703	1.82119e-05	0.227453	0.227453	0.177808	0.0362778	0.0417947	0.158561		0.0379433	0.864094	0.209551	0.961891	0.848231	0.117646	0.774595	0.748645	0.100913	0.209551	0.303091	0.598331	0.303091	0.079602	0.100913	1	0.617622	0.598331	0.598331	1	0.793877	0.303091	0.91524	0.688761	0.598331	1	1	0.598331	0.303091	0.275346
	N	9	9	9	9	9	9	6	6	6	9	9	9	8	9	9	9	9	9	9	9	9	9	9	9	9	9	9	9	9	9	9	9	9	9	9	9	9	9	9	9	9
Recurrence	Correlation Coeficient	-0.357143	0.414039	0.363803	0.597614	-0.31053	-0.31053	1,000**	-0.398527	-0.392792	0.247436	,694*	1	0.333333	0.285714	0.25986	-0.207888	0	0.414039	0.231455	0.0597614	0.285714	0.478091	-0.377964	0.478091	0.188982	-0.597614	0.0597614	-0.0597614	0.377964	0.377964	-0.188982	-0.340168	-0.478091	-0.231455	-0.123718	-0.377964	0.188982	0.188982	0.188982	0.478091	,756*
	p-value	0.312422	0.26792	0.335818	0.0909689	0.416049	0.416049		0.433858	0.441113	0.520942	0.0379433		0.377822	0.41902	0.49951	0.591452	1	0.26792	0.549029	0.878617	0.456103	0.193006	0.315891	0.193006	0.626283	0.0892243	0.878617	0.878617	0.315891	0.315891	0.626283	0.370408	0.193006	0.549029	0.751157	0.315891	0.626283	0.626283	0.626283	0.193006	0.0184515
	N	9	9	9	9	9	9	6	6	6	9	9	9	8	9	9	9	9	9	9	9	9	9	9	9	9	9	9	9	9	9	9	9	9	9	9	9	9	9	9	9	9
Regression/Differentiation	Correlation Coeficient	0.333333	0.377964	0.316862	0.149071	-0.125988	-0.125988	1,000**	-0.725476	-0.707107	-0.436436	0.0727393	0.333333	1	-0.333333	0.190117	,760*	0.503953	0.503953	0.20702	0.149071	0.333333	-0.149071	-0.447214	0	0.333333	0	0.149071	0	0.333333	0.333333	0.447214	0.20702	0.149071	-0.581914	-0.57735	0.333333	-0.447214	-0.447214	1,000**	0	0.149071
	p-value	0.377822	0.355918	0.444453	0.693282	0.76626	0.76626		0.16537	0.18169	0.279658	0.864094	0.377822		0.377822	0.652027	0.0284811	0.202884	0.202884	0.622786	0.724605	0.419753	0.724605	0.26657	1	0.419753	1	0.724605	1	0.419753	0.419753	0.26657	0.622786	0.724605	0.130201	0.133975	0.419753	0.26657	0.26657		1	0.724605
	N	8	8	8	8	8	8	5	5	5	8	8	8	8	8	8	8	8	8	8	8	8	8	8	8	8	8	8	8	8	8	8	8	8	8	8	8	8	8	8	8	8
MYCN amp	Correlation Coeficient	-0.285714	0	0	0.478091	-0.517549	-0.517549	0.2	-0.531369	-0.392792	-0.061859	0.46291	0.285714	-0.333333	1	-0.363803	-0.25986	-0.10351	-0.20702	-,694*	-0.0597614	-0.285714	0.597614	0.377964	0.597614	0.377964	0.0597614	-0.0597614	0.0597614	-0.377964	-0.377964	-0.377964	-0.566947	-0.597614	0.578638	0.556731	-,756*	0.377964	-0.188982	-0.188982	0.0597614	-0.188982
	p-value	0.41902	1	1	0.176296	0.153564	0.153564	0.654721	0.277963	0.441113	0.874383	0.209551	0.41902	0.377822		0.335818	0.49951	0.791005	0.593036	0.0379433	0.878617	0.456103	0.0892243	0.315891	0.0892243	0.315891	0.878617	0.878617	0.878617	0.315891	0.315891	0.315891	0.111416	0.0892243	0.102603	0.119479	0.0184515	0.315891	0.626283	0.626283	0.878617	0.626283
	N	9	9	9	9	9	9	6	6	6	9	9	9	8	9	9	9	9	9	9	9	9	9	9	9	9	9	9	9	9	9	9	9	9	9	9	9	9	9	9	9	9
COX-2 (pre-CT)	Correlation Coeficient	0.25986	0.565925	0.561409	0.0434828	0.509008	0.512051	0.392792	0.459811	0.462229	0.330066	0.018712	0.25986	0.190117	-0.363803	1	-0.0595917	-0.138928	0.0888363	0.336817	-0.260897	0.623663	-0.217414	-0.458349	-0.0434828	0.0916698	-0.652242	0.173931	0.260897	,825**	,825**	0.595854	0.201674	-0.30438	-0.645565	-0.525105	0.0458349	-0.229175	0.137505	-0.0458349	0.478311	0.595854
	p-value	0.49951	0.112208	0.115745	0.911557	0.161665	0.158751	0.441113	0.358891	0.356036	0.385687	0.961891	0.49951	0.652027	0.335818		0.878959	0.721491	0.82021	0.375444	0.497737	0.0726944	0.574165	0.214669	0.911557	0.814555	0.0569226	0.654482	0.497737	0.00618921	0.00618921	0.0904174	0.602825	0.425823	0.0603915	0.146598	0.906789	0.553083	0.724254	0.906789	0.192772	0.0904174
	N	9	9	9	9	9	9	6	6	6	9	9	9	8	9	9	9	9	9	9	9	9	9	9	9	9	9	9	9	9	9	9	9	9	9	9	9	9	9	9	9	9
COX-2 (post-CT)	Correlation Coeficient	,728*	0.360493	0.366883	0.260897	-0.288304	-0.286079	0.398527	-0.479064	-0.500067	-0.335067	0.0748481	-0.207888	,760*	-0.25986	-0.0595917	1	0.000985266	-0.362098	0.0561361	0.347863	0.363803	-0.391345	-0.229175	-0.260897	0.641689	0.130448	0.217414	0.30438	-0.0458349	-0.0458349	,688*	,688*	0.521794	-0.130984	0.070014	0.595854	-0.595854	-,688*	,825**	-0.0434828	-0.229175
	p-value	0.0262874	0.340563	0.331432	0.497737	0.451847	0.455503	0.433858	0.336377	0.312424	0.378086	0.848231	0.591452	0.0284811	0.49951	0.878959		0.997993	0.338259	0.88594	0.358967	0.335818	0.297624	0.553083	0.497737	0.062465	0.737992	0.574165	0.425823	0.906789	0.906789	0.0406949	0.0406949	0.149628	0.736947	0.85795	0.0904174	0.0904174	0.0406949	0.00618921	0.911557	0.553083
	N	9	9	9	9	9	9	6	6	6	9	9	9	8	9	9	9	9	9	9	9	9	9	9	9	9	9	9	9	9	9	9	9	9	9	9	9	9	9	9	9	9
CAV1 (pre-CT)	Correlation Coeficient	0.20702	-0.617482	-0.618097	-0.519615	-0.0328835	-0.0303347	0.392792	0.266407	0.300393	-,767*	-0.559017	0	0.503953	-0.10351	-0.138928	0.000985266	1	0.366027	-0.204973	-0.606218	-0.10351	-0.259808	-0.273861	0.259808	-0.273861	0.433013	0.0866025	-0.259808	0.0912871	0.0912871	0.182574	-0.410792	-0.0866025	-0.186339	-0.298807	-0.0912871	0.0912871	-0.273861	0.273861	0.0866025	-0.0912871
	p-value	0.593036	0.0764277	0.0760508	0.151641	0.933071	0.93825	0.441113	0.609843	0.562964	0.0158837	0.117646	1	0.202884	0.791005	0.721491	0.997993		0.332649	0.596777	0.0835325	0.791005	0.499599	0.475797	0.499599	0.475797	0.244341	0.824674	0.499599	0.815318	0.815318	0.63824	0.272071	0.824674	0.631206	0.434767	0.815318	0.815318	0.475797	0.475797	0.824674	0.815318
	N	9	9	9	9	9	9	6	6	6	9	9	9	8	9	9	9	9	9	9	9	9	9	9	9	9	9	9	9	9	9	9	9	9	9	9	9	9	9	9	9	9
CAV1 (post-CT)	Correlation Coeficient	-0.20702	-0.363143	-0.366537	-0.259808	0.527393	0.528705	0.392792	0.447512	0.456876	-0.139443	-0.111803	0.414039	0.503953	-0.20702	0.0888363	-0.362098	0.366027	1	0.42858	0	-0.10351	0.173205	-0.182574	-0.0866025	-0.547723	0.0866025	-0.519615	-,779*	0.273861	0.273861	-0.365148	-0.319505	0	-0.447214	-0.43825	-0.182574	0.456435	0	0.0912871	-0.173205	0.182574
	p-value	0.593036	0.336761	0.331924	0.499599	0.144526	0.143346	0.441113	0.373543	0.362369	0.720491	0.774595	0.26792	0.202884	0.593036	0.82021	0.338259	0.332649		0.249747	1	0.791005	0.655852	0.63824	0.824674	0.12687	0.824674	0.151641	0.0132739	0.475797	0.475797	0.333899	0.401969	1	0.227453	0.238036	0.63824	0.216838	1	0.815318	0.655852	0.63824
	N	9	9	9	9	9	9	6	6	6	9	9	9	8	9	9	9	9	9	9	9	9	9	9	9	9	9	9	9	9	9	9	9	9	9	9	9	9	9	9	9	9
chr1p 36.32 - 1p 36.22 (pre-CT)	Correlation Coeficient	0.115728	0.223607	0.224544	0	0.42858	0.42858	0	0.257248	0.169031	0.456571	0.125	0.231455	0.20702	-,694*	0.336817	0.0561361	-0.204973	0.42858	1	0.387298	0.578638	-0.387298	-0.612372	-0.387298	-0.306186	-0.387298	-0.290474	-0.387298	0.612372	0.612372	0.204124	0.530723	0.387298	-,687*	-0.412028	0.51031	0.102062	0.204124	0.102062	0.290474	0.51031
	p-value	0.766857	0.563028	0.561349	1	0.249747	0.249747	1	0.62264	0.748868	0.216683	0.748645	0.549029	0.622786	0.0379433	0.375444	0.88594	0.596777	0.249747		0.303091	0.102603	0.303091	0.079602	0.303091	0.422941	0.303091	0.448295	0.303091	0.079602	0.079602	0.598331	0.141541	0.303091	0.0407047	0.270487	0.160415	0.793877	0.598331	0.793877	0.448295	0.160415
	N	9	9	9	9	9	9	6	6	6	9	9	9	8	9	9	9	9	9	9	9	9	9	9	9	9	9	9	9	9	9	9	9	9	9	9	9	9	9	9	9	9
chr1p 36.32 - 1p 36.22 (post-CT)	Correlation Coeficient	-0.0597614	0.34641	0.391345	0.55	0	0	-0.2	-0.664211	-0.654654	0.414039	0.580948	0.0597614	0.149071	-0.0597614	-0.260897	0.347863	-0.606218	0	0.387298	1	0.478091	-0.1	-0.158114	-0.1	0.316228	-0.1	-0.35	-0.1	0.158114	0.158114	0.158114	0.56921	0.1	-0.290474	-0.155265	0.316228	-0.158114	-0.158114	0.316228	-0.1	-0.158114
	p-value	0.878617	0.361113	0.297624	0.124977	1	1	0.704	0.1502	0.158302	0.26792	0.100913	0.878617	0.724605	0.878617	0.497737	0.358967	0.0835325	1	0.303091		0.193006	0.797972	0.684528	0.797972	0.407084	0.797972	0.35582	0.797972	0.684528	0.684528	0.684528	0.109676	0.797972	0.448295	0.689983	0.407084	0.684528	0.684528	0.407084	0.797972	0.684528
	N	9	9	9	9	9	9	6	6	6	9	9	9	8	9	9	9	9	9	9	9	9	9	9	9	9	9	9	9	9	9	9	9	9	9	9	9	9	9	9	9	9
chr1q 31.1 - 1q 31.3 (COX-2)	Correlation Coeficient	0.357143	,725*	,728*	0.478091	0.31053	0.31053	0.316228	0	0	0.371154	0.46291	0.285714	0.333333	-0.285714	0.623663	0.363803	-0.10351	-0.10351	0.578638	0.478091	1	-0.478091	-,756*	0.0597614	0.377964	-0.478091	-0.0597614	0.0597614	,756*	,756*	,756*	0.623641	-0.0597614	-,694*	-0.371154	0.377964	-0.188982	-0.188982	0.377964	0.597614	0.377964
	p-value	0.345399	0.0272387	0.0262874	0.193006	0.416049	0.416049	0.54147	1	1	0.325399	0.209551	0.456103	0.419753	0.456103	0.0726944	0.335818	0.791005	0.791005	0.102603	0.193006		0.193006	0.0184515	0.878617	0.315891	0.193006	0.878617	0.878617	0.0184515	0.0184515	0.0184515	0.0727073	0.878617	0.0379433	0.325399	0.315891	0.626283	0.626283	0.315891	0.0892243	0.315891
	N	9	9	9	9	9	9	6	6	6	9	9	9	8	9	9	9	9	9	9	9	9	9	9	9	9	9	9	9	9	9	9	9	9	9	9	9	9	9	9	9	9
chr2p 25.3 - 2p 24.1 (post-CT)	Correlation Coeficient	-0.478091	0	0	0.35	-0.433013	-0.433013	0.447214	-0.297044	-0.29277	0.258775	0.387298	0.478091	-0.149071	0.597614	-0.217414	-0.391345	-0.259808	0.173205	-0.387298	-0.1	-0.478091	1	0.632456	0.1	0.158114	-0.35	-0.1	0.1	-0.158114	-0.158114	-0.632456	-0.56921	-0.55	0.290474	0.155265	-,791*	0.158114	0.158114	-0.316228	-0.35	0.158114
	p-value	0.193006	1	1	0.35582	0.244341	0.244341	0.373901	0.567538	0.573392	0.501367	0.303091	0.193006	0.724605	0.0892243	0.574165	0.297624	0.499599	0.655852	0.303091	0.797972	0.193006		0.0675833	0.797972	0.684528	0.35582	0.797972	0.797972	0.684528	0.684528	0.0675833	0.109676	0.124977	0.448295	0.689983	0.0112014	0.684528	0.684528	0.407084	0.35582	0.684528
	N	9	9	9	9	9	9	6	6	6	9	9	9	8	9	9	9	9	9	9	9	9	9	9	9	9	9	9	9	9	9	9	9	9	9	9	9	9	9	9	9	9
chr3p 26.3 - 3p 25.3 (post-CT)	Correlation Coeficient	-0.188982	-0.365148	-0.320844	-0.158114	-0.182574	-0.182574	-0.316228	0	0	0.0545545	-0.204124	-0.377964	-0.447214	0.377964	-0.458349	-0.229175	-0.273861	-0.182574	-0.612372	-0.158114	-,756*	0.632456	1	-0.316228	0	0.158114	-0.158114	0.158114	-0.5	-0.5	-0.5	-0.3	-0.158114	0.51031	0.272772	-0.5	0	0	-0.5	-,791*	-0.5
	p-value	0.626283	0.333899	0.399886	0.684528	0.63824	0.63824	0.54147	1	1	0.889138	0.598331	0.315891	0.26657	0.315891	0.214669	0.553083	0.475797	0.63824	0.079602	0.684528	0.0184515	0.0675833		0.407084	1	0.684528	0.684528	0.684528	0.170471	0.170471	0.170471	0.432845	0.684528	0.160415	0.477624	0.170471	1	1	0.170471	0.0112014	0.170471
	N	9	9	9	9	9	9	6	6	6	9	9	9	8	9	9	9	9	9	9	9	9	9	9	9	9	9	9	9	9	9	9	9	9	9	9	9	9	9	9	9	9
chr4p 16.3 - 4p 14 (post-CT)	Correlation Coeficient	-0.478091	0	-0.0434828	0.35	-0.34641	-0.34641	0.316228	-0.315063	-0.20702	-0.258775	0.387298	0.478091	0	0.597614	-0.0434828	-0.260897	0.259808	-0.0866025	-0.387298	-0.1	0.0597614	0.1	-0.316228	1	0.158114	0.1	0.35	0.1	-0.158114	-0.158114	-0.158114	-0.56921	-0.55	0.290474	0.155265	-0.316228	0.158114	0.158114	0.158114	0.55	0.158114
	p-value	0.193006	1	0.911557	0.35582	0.361113	0.361113	0.54147	0.543043	0.693907	0.501367	0.303091	0.193006	1	0.0892243	0.911557	0.497737	0.499599	0.824674	0.303091	0.797972	0.878617	0.797972	0.407084		0.684528	0.797972	0.35582	0.797972	0.684528	0.684528	0.684528	0.109676	0.124977	0.448295	0.689983	0.407084	0.684528	0.684528	0.684528	0.124977	0.684528
	N	9	9	9	9	9	9	6	6	6	9	9	9	8	9	9	9	9	9	9	9	9	9	9	9	9	9	9	9	9	9	9	9	9	9	9	9	9	9	9	9	9
chr6p 25.3 - 6p 23 (pre-CT)	Correlation Coeficient	0.377964	,822**	,825**	,791*	-0.547723	-0.547723	0.632456	-,840*	-,828*	0.0545545	0.612372	0.188982	0.333333	0.377964	0.0916698	0.641689	-0.273861	-0.547723	-0.306186	0.316228	0.377964	0.158114	0	0.158114	1	-0.316228	0.316228	0.632456	0	0	0.5	0.35	-0.158114	0.102062	0.272772	0	-0.5	-0.5	0.5	0.158114	0
	p-value	0.315891	0.00660266	0.00618921	0.0112014	0.12687	0.12687	0.177808	0.0362778	0.0417947	0.889138	0.079602	0.626283	0.419753	0.315891	0.814555	0.062465	0.475797	0.12687	0.422941	0.407084	0.315891	0.684528	1	0.684528		0.407084	0.407084	0.0675833	1	1	0.170471	0.35582	0.684528	0.793877	0.477624	1	0.170471	0.170471	0.170471	0.684528	1
	N	9	9	9	9	9	9	6	6	6	9	9	9	8	9	9	9	9	9	9	9	9	9	9	9	9	9	9	9	9	9	9	9	9	9	9	9	9	9	9	9	9
chr6p 22.2 - 6p 22.1 (pre-CT)	Correlation Coeficient	0.0597614	-,693*	-,696*	-0.55	0	0	-0.632456	-0.105021	0	-,776*	-0.580948	-0.597614	0	0.0597614	-0.652242	0.130448	0.433013	0.0866025	-0.387298	-0.1	-0.478091	-0.35	0.158114	0.1	-0.316228	1	-0.1	-0.35	-0.632456	-0.632456	-0.158114	-0.189737	0.35	0.387298	0.20702	0.158114	0.158114	-0.316228	0.158114	-0.35	-,791*
	p-value	0.878617	0.0385538	0.037411	0.124977	1	1	0.177808	0.843048	1	0.0138927	0.100913	0.0892243	1	0.878617	0.0569226	0.737992	0.244341	0.824674	0.303091	0.797972	0.193006	0.35582	0.684528	0.797972	0.407084		0.797972	0.35582	0.0675833	0.0675833	0.684528	0.62488	0.35582	0.303091	0.593036	0.684528	0.684528	0.407084	0.684528	0.35582	0.0112014
	N	9	9	9	9	9	9	6	6	6	9	9	9	8	9	9	9	9	9	9	9	9	9	9	9	9	9	9	9	9	9	9	9	9	9	9	9	9	9	9	9	9
chr6p 25.3 - 6p 24 (post-CT)	Correlation Coeficient	-0.0597614	0.259808	0.217414	0.1	-0.519615	-0.519615	0.316228	-0.315063	-0.414039	-0.258775	0	0.0597614	0.149071	-0.0597614	0.173931	0.217414	0.0866025	-0.519615	-0.290474	-0.35	-0.0597614	-0.1	-0.158114	0.35	0.316228	-0.1	1	,800**	-0.316228	-0.316228	0.158114	-0.0474342	0.1	0.387298	0.20702	0.316228	-0.632456	0.316228	0.316228	0.35	0.316228
	p-value	0.878617	0.499599	0.574165	0.797972	0.151641	0.151641	0.54147	0.543043	0.41443	0.501367	1	0.878617	0.724605	0.878617	0.654482	0.574165	0.824674	0.151641	0.448295	0.35582	0.878617	0.797972	0.684528	0.35582	0.407084	0.797972		0.00962792	0.407084	0.407084	0.684528	0.903549	0.797972	0.303091	0.593036	0.407084	0.0675833	0.407084	0.407084	0.35582	0.407084
	N	9	9	9	9	9	9	6	6	6	9	9	9	8	9	9	9	9	9	9	9	9	9	9	9	9	9	9	9	9	9	9	9	9	9	9	9	9	9	9	9	9
chr6p 22.2 (post-CT)	Correlation Coeficient	0.0597614	0.519615	0.521794	0.35	-0.433013	-0.433013	0.316228	-0.315063	-0.414039	0.10351	0.193649	-0.0597614	0	0.0597614	0.260897	0.30438	-0.259808	-,779*	-0.387298	-0.1	0.0597614	0.1	0.158114	0.1	0.632456	-0.35	,800**	1	-0.158114	-0.158114	0.316228	0.189737	-0.1	0.290474	0.155265	0.158114	-,791*	0.158114	0.158114	0.1	0.158114
	p-value	0.878617	0.151641	0.149628	0.35582	0.244341	0.244341	0.54147	0.543043	0.41443	0.791005	0.617622	0.878617	1	0.878617	0.497737	0.425823	0.499599	0.0132739	0.303091	0.797972	0.878617	0.797972	0.684528	0.797972	0.0675833	0.35582	0.00962792		0.684528	0.684528	0.407084	0.62488	0.797972	0.448295	0.689983	0.684528	0.0112014	0.684528	0.684528	0.797972	0.684528
	N	9	9	9	9	9	9	6	6	6	9	9	9	8	9	9	9	9	9	9	9	9	9	9	9	9	9	9	9	9	9	9	9	9	9	9	9	9	9	9	9	9
chr7p 22.3 (pre-CT)	Correlation Coeficient	0.188982	0.456435	0.458349	0.158114	0.63901	0.63901	0.447214	0.495074	0.48795	0.49099	0.204124	0.377964	0.333333	-0.377964	,825**	-0.0458349	0.0912871	0.273861	0.612372	0.158114	,756*	-0.158114	-0.5	-0.158114	0	-0.632456	-0.316228	-0.158114	1	1,000**	0.5	0.3	-0.316228	-,919**	-,709*	0	0	0	0	0.316228	0.5
	p-value	0.626283	0.216838	0.214669	0.684528	0.0639241	0.0639241	0.373901	0.31806	0.326164	0.179546	0.598331	0.315891	0.419753	0.315891	0.00618921	0.906789	0.815318	0.475797	0.079602	0.684528	0.0184515	0.684528	0.170471	0.684528	1	0.0675833	0.407084	0.684528			0.170471	0.432845	0.407084	0.000468378	0.0323944	1	1	1	1	0.407084	0.170471
	N	9	9	9	9	9	9	6	6	6	9	9	9	8	9	9	9	9	9	9	9	9	9	9	9	9	9	9	9	9	9	9	9	9	9	9	9	9	9	9	9	9
chr7q 11.23 - 7q 36.3 (pre-CT)	Correlation Coeficient	0.188982	0.456435	0.458349	0.158114	0.63901	0.63901	0.447214	0.495074	0.48795	0.49099	0.204124	0.377964	0.333333	-0.377964	,825**	-0.0458349	0.0912871	0.273861	0.612372	0.158114	,756*	-0.158114	-0.5	-0.158114	0	-0.632456	-0.316228	-0.158114	1,000**	1	0.5	0.3	-0.316228	-,919**	-,709*	0	0	0	0	0.316228	0.5
	p-value	0.626283	0.216838	0.214669	0.684528	0.0639241	0.0639241	0.373901	0.31806	0.326164	0.179546	0.598331	0.315891	0.419753	0.315891	0.00618921	0.906789	0.815318	0.475797	0.079602	0.684528	0.0184515	0.684528	0.170471	0.684528	1	0.0675833	0.407084	0.684528			0.170471	0.432845	0.407084	0.000468378	0.0323944	1	1	1	1	0.407084	0.170471
	N	9	9	9	9	9	9	6	6	6	9	9	9	8	9	9	9	9	9	9	9	9	9	9	9	9	9	9	9	9	9	9	9	9	9	9	9	9	9	9	9	9
chr9q 34.3 (pre-CT)	Correlation Coeficient	,756*	0.63901	0.641689	0.158114	0.273861	0.273861	0.316228	0	0	-0.0545545	0	-0.188982	0.447214	-0.377964	0.595854	,688*	0.182574	-0.365148	0.204124	0.158114	,756*	-0.632456	-0.5	-0.158114	0.5	-0.158114	0.158114	0.316228	0.5	0.5	1	,700*	0.158114	-0.51031	-0.272772	0.5	-0.5	-0.5	0.5	0.316228	0
	p-value	0.0184515	0.0639241	0.062465	0.684528	0.475797	0.475797	0.54147	1	1	0.889138	1	0.626283	0.26657	0.315891	0.0904174	0.0406949	0.63824	0.333899	0.598331	0.684528	0.0184515	0.0675833	0.170471	0.684528	0.170471	0.684528	0.684528	0.407084	0.170471	0.170471		0.0357696	0.684528	0.160415	0.477624	0.170471	0.170471	0.170471	0.170471	0.407084	1
	N	9	9	9	9	9	9	6	6	6	9	9	9	8	9	9	9	9	9	9	9	9	9	9	9	9	9	9	9	9	9	9	9	9	9	9	9	9	9	9	9	9
chr10p 15.3 - 10p 11.1 (pre-CT)	Correlation Coeficient	0.623641	0.547723	0.586687	0.189737	0.191703	0.191703	-0.141421	-0.1409	-0.216025	0.30005	0.102062	-0.340168	0.20702	-0.566947	0.201674	,688*	-0.410792	-0.319505	0.530723	0.56921	0.623641	-0.56921	-0.3	-0.56921	0.35	-0.189737	-0.0474342	0.189737	0.3	0.3	,700*	1	0.56921	-0.398042	-0.103653	,750*	-0.45	-0.3	0.35	0.0474342	-0.05
	p-value	0.0727073	0.12687	0.0967885	0.62488	0.621229	0.621229	0.789282	0.790048	0.681004	0.432766	0.793877	0.370408	0.622786	0.111416	0.602825	0.0406949	0.272071	0.401969	0.141541	0.109676	0.0727073	0.109676	0.432845	0.109676	0.35582	0.62488	0.903549	0.62488	0.432845	0.432845	0.0357696		0.109676	0.288691	0.79072	0.0199421	0.224216	0.432845	0.35582	0.903549	0.898353
	N	9	9	9	9	9	9	6	6	6	9	9	9	8	9	9	9	9	9	9	9	9	9	9	9	9	9	9	9	9	9	9	9	9	9	9	9	9	9	9	9	9
chr10q 11.21 - 10q 26.2 (pre-CT)	Correlation Coeficient	0.478091	-0.0866025	-0.0869657	-0.35	-0.0866025	-0.0866025	-0.447214	-0.19803	-0.29277	-0.258775	-0.387298	-0.478091	0.149071	-0.597614	-0.30438	0.521794	-0.0866025	0	0.387298	0.1	-0.0597614	-0.55	-0.158114	-0.55	-0.158114	0.35	0.1	-0.1	-0.316228	-0.316228	0.158114	0.56921	1	0.0968246	0.258775	,791*	-0.158114	-0.158114	0.316228	-0.1	-0.158114
	p-value	0.193006	0.824674	0.823948	0.35582	0.824674	0.824674	0.373901	0.706839	0.573392	0.501367	0.303091	0.193006	0.724605	0.0892243	0.425823	0.149628	0.824674	1	0.303091	0.797972	0.878617	0.124977	0.684528	0.124977	0.684528	0.35582	0.797972	0.797972	0.407084	0.407084	0.684528	0.109676		0.804285	0.501367	0.0112014	0.684528	0.684528	0.407084	0.797972	0.684528
	N	9	9	9	9	9	9	6	6	6	9	9	9	8	9	9	9	9	9	9	9	9	9	9	9	9	9	9	9	9	9	9	9	9	9	9	9	9	9	9	9	9
chr11q 13.4 - 11q 25 (pre-CT)	Correlation Coeficient	-0.231455	-0.316776	-0.318105	0	-,689*	-,689*	-0.447214	-0.495074	-0.48795	-0.300669	-0.0416667	-0.231455	-0.581914	0.578638	-0.645565	-0.130984	-0.186339	-0.447214	-,687*	-0.290474	-,694*	0.290474	0.51031	0.290474	0.102062	0.387298	0.387298	0.290474	-,919**	-,919**	-0.51031	-0.398042	0.0968246	1	,846**	-0.204124	0.102062	0.102062	-0.204124	-0.0968246	-0.306186
	p-value	0.549029	0.406226	0.404151	1	0.0399059	0.0399059	0.373901	0.31806	0.326164	0.431769	0.91524	0.549029	0.130201	0.102603	0.0603915	0.736947	0.631206	0.227453	0.0407047	0.448295	0.0379433	0.448295	0.160415	0.448295	0.793877	0.303091	0.303091	0.448295	0.000468378	0.000468378	0.160415	0.288691	0.804285		0.00401691	0.598331	0.793877	0.793877	0.598331	0.804285	0.422941
	N	9	9	9	9	9	9	6	6	6	9	9	9	8	9	9	9	9	9	9	9	9	9	9	9	9	9	9	9	9	9	9	9	9	9	9	9	9	9	9	9	9
chr11q 13.4 - 11q 25 (post-CT)	Correlation Coeficient	0.123718	-0.00996024	-0.010002	0.20702	-,687*	-,687*	-0.316228	-0.630126	-0.621059	-0.160714	0.155902	-0.123718	-0.57735	0.556731	-0.525105	0.070014	-0.298807	-0.43825	-0.412028	-0.155265	-0.371154	0.155265	0.272772	0.155265	0.272772	0.20702	0.20702	0.155265	-,709*	-,709*	-0.272772	-0.103653	0.258775	,846**	1	-0.109109	0.272772	-0.163663	-0.109109	0.155265	-0.163663
	p-value	0.751157	0.979711	0.979626	0.593036	0.040805	0.040805	0.54147	0.179909	0.188187	0.679561	0.688761	0.751157	0.133975	0.119479	0.146598	0.85795	0.434767	0.238036	0.270487	0.689983	0.325399	0.689983	0.477624	0.689983	0.477624	0.593036	0.593036	0.689983	0.0323944	0.0323944	0.477624	0.79072	0.501367	0.00401691		0.779918	0.477624	0.67394	0.779918	0.689983	0.67394
	N	9	9	9	9	9	9	6	6	6	9	9	9	8	9	9	9	9	9	9	9	9	9	9	9	9	9	9	9	9	9	9	9	9	9	9	9	9	9	9	9	9
chr14q 23.3 - 14q 32.33 (pre-CT)	Correlation Coeficient	0.377964	0.182574	0.18334	-0.158114	0.0912871	0.0912871	-0.316228	-0.105021	-0.20702	-0.109109	-0.204124	-0.377964	0.333333	-,756*	0.0458349	0.595854	-0.0912871	-0.182574	0.51031	0.316228	0.377964	-,791*	-0.5	-0.316228	0	0.158114	0.316228	0.158114	0	0	0.5	,750*	,791*	-0.204124	-0.109109	1	-0.5	0	0.5	0.158114	0
	p-value	0.315891	0.63824	0.636808	0.684528	0.815318	0.815318	0.54147	0.843048	0.693907	0.779918	0.598331	0.315891	0.419753	0.0184515	0.906789	0.0904174	0.815318	0.63824	0.160415	0.407084	0.315891	0.0112014	0.170471	0.407084	1	0.684528	0.407084	0.684528	1	1	0.170471	0.0199421	0.0112014	0.598331	0.779918		0.170471	1	0.170471	0.684528	1
	N	9	9	9	9	9	9	6	6	6	9	9	9	8	9	9	9	9	9	9	9	9	9	9	9	9	9	9	9	9	9	9	9	9	9	9	9	9	9	9	9	9
chr14q 32.33 (pre-CT)	Correlation Coeficient	-0.188982	-0.456435	-0.458349	-0.158114	0.182574	0.182574	-0.316228	0.315063	0.414039	0.0545545	0	0.188982	-0.447214	0.377964	-0.229175	-0.595854	0.0912871	0.456435	0.102062	-0.158114	-0.188982	0.158114	0	0.158114	-0.5	0.158114	-0.632456	-,791*	0	0	-0.5	-0.45	-0.158114	0.102062	0.272772	-0.5	1	0	-0.5	0.158114	0
	p-value	0.626283	0.216838	0.214669	0.684528	0.63824	0.63824	0.54147	0.543043	0.41443	0.889138	1	0.626283	0.26657	0.315891	0.553083	0.0904174	0.815318	0.216838	0.793877	0.684528	0.626283	0.684528	1	0.684528	0.170471	0.684528	0.0675833	0.0112014	1	1	0.170471	0.224216	0.684528	0.793877	0.477624	0.170471		1	0.170471	0.684528	1
	N	9	9	9	9	9	9	6	6	6	9	9	9	8	9	9	9	9	9	9	9	9	9	9	9	9	9	9	9	9	9	9	9	9	9	9	9	9	9	9	9	9
chr14q 32.33 (post-CT)	Correlation Coeficient	-,756*	-0.273861	-0.27501	-0.158114	0.0912871	0.0912871	-0.316228	0.525105	0.414039	0.436436	0	0.188982	-0.447214	-0.188982	0.137505	-,688*	-0.273861	0	0.204124	-0.158114	-0.188982	0.158114	0	0.158114	-0.5	-0.316228	0.316228	0.158114	0	0	-0.5	-0.3	-0.158114	0.102062	-0.163663	0	0	1	-0.5	0.158114	0.5
	p-value	0.0184515	0.475797	0.473874	0.684528	0.815318	0.815318	0.54147	0.284737	0.41443	0.24021	1	0.626283	0.26657	0.626283	0.724254	0.0406949	0.475797	1	0.598331	0.684528	0.626283	0.684528	1	0.684528	0.170471	0.407084	0.407084	0.684528	1	1	0.170471	0.432845	0.684528	0.793877	0.67394	1	1		0.170471	0.684528	0.170471
	N	9	9	9	9	9	9	6	6	6	9	9	9	8	9	9	9	9	9	9	9	9	9	9	9	9	9	9	9	9	9	9	9	9	9	9	9	9	9	9	9	9
chr16p 13.3 - 16p 11.1 (pre-CT)	Correlation Coeficient	0.377964	0.456435	0.412514	0.316228	-0.365148	-0.365148	0.632456	-,840*	-,828*	-0.49099	0.204124	0.188982	1,000**	-0.188982	-0.0458349	,825**	0.273861	0.0912871	0.102062	0.316228	0.377964	-0.316228	-0.5	0.158114	0.5	0.158114	0.316228	0.158114	0	0	0.5	0.35	0.316228	-0.204124	-0.109109	0.5	-0.5	-0.5	1	0.158114	0
	p-value	0.315891	0.216838	0.269865	0.407084	0.333899	0.333899	0.177808	0.0362778	0.0417947	0.179546	0.598331	0.626283		0.626283	0.906789	0.00618921	0.475797	0.815318	0.793877	0.407084	0.315891	0.407084	0.170471	0.684528	0.170471	0.684528	0.407084	0.684528	1	1	0.170471	0.35582	0.407084	0.598331	0.779918	0.170471	0.170471	0.170471		0.684528	1
	N	9	9	9	9	9	9	6	6	6	9	9	9	8	9	9	9	9	9	9	9	9	9	9	9	9	9	9	9	9	9	9	9	9	9	9	9	9	9	9	9	9
chr17q 21.31 - 17q 25.3 (pre-CT)	Correlation Coeficient	0.0597614	0.433013	0.391345	0.35	-0.0866025	-0.0866025	0.316228	0	0	0.10351	0.387298	0.478091	0	0.0597614	0.478311	-0.0434828	0.0866025	-0.173205	0.290474	-0.1	0.597614	-0.35	-,791*	0.55	0.158114	-0.35	0.35	0.1	0.316228	0.316228	0.316228	0.0474342	-0.1	-0.0968246	0.155265	0.158114	0.158114	0.158114	0.158114	1	0.632456
	p-value	0.878617	0.244341	0.297624	0.35582	0.824674	0.824674	0.54147	1	1	0.791005	0.303091	0.193006	1	0.878617	0.192772	0.911557	0.824674	0.655852	0.448295	0.797972	0.0892243	0.35582	0.0112014	0.124977	0.684528	0.35582	0.35582	0.797972	0.407084	0.407084	0.407084	0.903549	0.797972	0.804285	0.689983	0.684528	0.684528	0.684528	0.684528		0.0675833
	N	9	9	9	9	9	9	6	6	6	9	9	9	8	9	9	9	9	9	9	9	9	9	9	9	9	9	9	9	9	9	9	9	9	9	9	9	9	9	9	9	9
chr17q 21.2 - 17q 25.2 (post-CT)	Correlation Coeficient	-0.188982	0.456435	0.412514	0.316228	-0.0912871	-0.0912871	0.632456	0.105021	0	0.436436	0.408248	,756*	0.149071	-0.188982	0.595854	-0.229175	-0.0912871	0.182574	0.51031	-0.158114	0.377964	0.158114	-0.5	0.158114	0	-,791*	0.316228	0.158114	0.5	0.5	0	-0.05	-0.158114	-0.306186	-0.163663	0	0	0.5	0	0.632456	1
	p-value	0.626283	0.216838	0.269865	0.407084	0.815318	0.815318	0.177808	0.843048	1	0.24021	0.275346	0.0184515	0.724605	0.626283	0.0904174	0.553083	0.815318	0.63824	0.160415	0.684528	0.315891	0.684528	0.170471	0.684528	1	0.0112014	0.407084	0.684528	0.170471	0.170471	1	0.898353	0.684528	0.422941	0.67394	1	1	0.170471	1	0.0675833
	N	9	9	9	9	9	9	6	6	6	9	9	9	8	9	9	9	9	9	9	9	9	9	9	9	9	9	9	9	9	9	9	9	9	9	9	9	9	9	9	9	9
In red numbers indicate relevant correlations (* for p≤0.05; ** for p<0.01). Filling in green (Kendall's Tal-b test), blue (Spearman test), and orange (Pearson's test). Three patients were disregarded in the analysis involving death and survival because they lost contact with the hospital. Also, one patient was disregarded in the correlations with tumor recurrence because the information was not …
